# Supplementary material for: Zonula occludens-1 expression is reduced in nasal epithelial cells of allergic rhinitis patients
Source: PeerJ. 2022 Apr 22;10:e13314. doi: 10.7717/peerj.13314 (PMC9037125; doi:10.7717/peerj.13314)
Supplement: File S1 [file peerj-10-13314-s002.xlsx]

## Sheet: ZO-1
	Housekeeping gene						Gene of Interest (TJP1)
Healthy Control	Ct1	Ct2	Ct3	Avg. Ct		Healthy Control	Ct1	Ct2	Ct3	Avg. Ct	ΔCt	ΔΔCt	2^-ΔΔCt
C01	26.08	26.17	26.16	26.1367		C01	29.97	29.47	29.31	29.5833	3.44667	-0.633929	1.55178		1.14864
C02	23.66	23.68	23.8	23.7133		C02	27.8	27.85	27.56	27.7367	4.02333	-0.0572619	1.04049
C03	23.78	24.48	24.41	24.2233		C03	28.01	27.77	27.27	27.6833	3.46	-0.620595	1.53751
C04	24.47	24.34	24.09	24.3		C04	28	28.3	28.35	28.2167	3.91667	-0.163929	1.12033
C05	23.87	24	23.97	23.9467		C05	27.42	27.34	26.82	27.1933	3.24667	-0.833929	1.78253
C06	22.16	22.1	22.15	22.1367		C06	25.94	25.76	25.58	25.76	3.62333	-0.457262	1.37293
C07	25.36	25.52	25.37	25.4167		C07	28.37	28.7	28.61	28.56	3.14333	-0.937262	1.91489
C08	21.39	21.31	21.73	21.4767		C08	25.48	25.07	25.17	25.24	3.76333	-0.317262	1.24596
C09	22.9	22.74	22.78	22.8067		C09	26.07	25.93	25.88	25.96	3.15333	-0.927262	1.90166
C10	22.33	22.37	21.77	22.1567		C10	25.83	25.25	24.91	25.33	3.17333	-0.907262	1.87548
C11	22.59	22.45	22.16	22.4		C11	25.72	25.47	25.69	25.6267	3.22667	-0.853929	1.80742
C12	22.45	22.59		22.52		C12	27.45	26.44	26.4	26.7633	4.24333	0.162738	0.893328
C13	24.08	23.81	23.71	23.8667		C13	28.01	27.05	26.72	27.26	3.39333	-0.687262	1.61022
C14	22.38	22.3	22.28	22.32		C14	26.78	26.56	26.62	26.6533	4.33333	0.252738	0.839302
C15	27.86	27.78	27.8	27.8133		C15	32.24	32.22	32.33	32.2633	4.45	0.369405	0.774102
C16	21.4	21.44	21.45	21.43		C16	26.18	25.61	25.66	25.8167	4.38667	0.306071	0.808841
C17	25.27	25.17	25.1	25.18		C17	28.92	29.12	28.73	28.9233	3.74333	-0.337262	1.26336
C18	27.91	27.59	27.2	27.5667		C18	31.65	31.45	31.68	31.5933	4.02667	-0.0539286	1.03809
C19	21.9	21.83	21.82	21.85		C19	27.41	26.43	26.33	26.7233	4.87333	0.792738	0.577247
C20	23.23	23.28	22.99	23.1667		C20	29.04	29.13	28.69	28.9533	5.78667	1.70607	0.306494
C21	24.93	25.41	22.89	24.41		C21	28.06	27.94	27.79	27.93	3.52	-0.560595	1.47488
C22	25.39	23.95	23.98	24.44		C22	27.53	27.3	27.44	27.4233	2.98333	-1.09726	2.13948
C23	25.17	25.34	25.11	25.2067		C23	30.56	29.95	30.41	30.3067	5.1	1.0194	0.49332
C24	23.65	23.4	23.24	23.43		C24	28.75	28.66	28.29	28.5667	5.13667	1.05607	0.48094
C25	25.57	25.44	25.87	25.6267		C25	30.82	30.86	31.71	31.13	5.50333	1.42274	0.373004
C26	24.3	24.18	24.14	24.2067		C26	28.26	30.88	27.31	28.8167	4.61	0.529405	0.692841
C27	23.74	23.77	23.78	23.7633		C27	28.49	27.65	27.62	27.92	4.15667	0.0760714	0.948637
C28	23.8	23.76	23.83	23.7967		C28	29.66	29.6	29.63	29.63	5.83333	1.75274	0.296738
	Housekeeping gene						Gene of Interest (TJP1)
Patients	Ct1	Ct2	Ct3	Avg. Ct		Patients	Ct1	Ct2	Ct3	Avg. Ct	ΔCt	ΔΔCt	2^-ΔΔCt
P01	26.08	26.17	26.16	26.1367		P01	30.5	30.62	30.32	30.48	4.34333	0.262738	0.833505		0.818084
P02	24.55	24.43	24.48	24.4867		P02	28.15	28.14	27.75	28.0133	3.52667	-0.553929	1.46808
P03	25.17	25.33	24.61	25.0367		P03	29.26	28.47	28.64	28.79	3.75333	-0.327262	1.25463
P04	22.61	22.22	21.69	22.1733		P04	26.22	26.2	26.28	26.2333	4.06	-0.0205952	1.01438
P05	22.4	22.76	23.26	22.8067		P05	29.4	27.51	26.53	27.8133	5.00667	0.926071	0.52629
P06	23.89	24.06	24.11	24.02		P06	30.05	20.04	29.89	26.66	2.64	-1.4406	2.71433
P07	24.27	24.17	24.39	24.2767		P07	28.64	28.37	28.4	28.47	4.19333	0.112738	0.924831
P08	21.81	21.89	22.21	21.97		P08	26.67	26.21	25.36	26.08	4.11	0.0294048	0.979824
P09	25.35	25.3	25.33	25.3267		P09	29.56	29.46	28.37	29.13	3.80333	-0.277262	1.21189
P10	24.58	25.36	26.6	25.5133		P10	28.73	28.19	28.34	28.42	2.90667	-1.17393	2.25625
P11	24.91	24.83	24.89	24.8767		P11	27.5	27.75	27.17	27.4733	2.59667	-1.48393	2.79709
P12	24.5	24.45	24.53	24.4933		P12	31.01	31.08	29.42	30.5033	6.01	1.9294	0.262537
P13	25.16	24.96	24.65	24.9233		P13	31.67	29	29.91	30.1933	5.27	1.1894	0.438484
P14	24.91	24.98	25.07	24.9867		P14	33.97	32.23	32.86	33.02	8.03333	3.95274	0.0645814
P15	24.49	23.12	24.05	23.8867		P15	29.32	29.09	27.38	28.5967	4.71	0.629405	0.646443
P16	22.96	22.9	23.01	22.9567		P16	28.8	29.42	27.93	28.7167	5.76	1.6794	0.312211
P17	22.78	22.99	22.87	22.88		P17	27.96	27.49	27.29	27.58	4.7	0.619405	0.650939
P18	24.86	24.95	24.76	24.8567		P18	31.66	31.68	31.33	31.5567	6.7	2.6194	0.162735
P19	26.37	26.9	26.12	26.4633		P19	32.02	30.56	30.67	31.0833	4.62	0.539405	0.688055
P20	25.89	25.7	25.51	25.7		P20	30.42	30.5	30.56	30.4933	4.79333	0.712738	0.610161
P21	26.85	22.38	22.15	23.7933		P21	36.96	28.14	27.68	30.9267	7.13333	3.05274	0.120513
P22	21.6	21.08	21.21	21.2967		P22	25.97	25.52	25.9	25.7967	4.5	0.419405	0.747733
P23	26.45	26.49	26.4	26.4467		P23	34.67	34.77	34.61	34.6833	8.23667	4.15607	0.0560916
P24	23.43	23.62	23.59	23.5467		P24	32.24	31.77	30.21	31.4067	7.86	3.7794	0.0728259
P25	21.98	21.75	21.83	21.8533		P25	29.54	27.75	26.79	28.0267	6.17333	2.09274	0.234435
P26	26.22	26.23	25.84	26.0967		P26	31.16	31.32	31.46	31.3133	5.21667	1.13607	0.454997
P27	26.14	25.93	25.86	25.9767		P27	29.36	29.51	31.54	30.1367	4.16	0.0794048	0.946448
P28	28.12	28.07	27.85	28.0133		P28	33.36	33.15	33.17	33.2267	5.21333	1.13274	0.456049
										Avg. ΔCt	4.0806

## Sheet: ZO-2
	Housekeeping gene						Gene of Interest (TJP2)
Healthy Control	Ct1	Ct2	Ct3	Avg. Ct		Healthy Control	Ct1	Ct2	Ct3	Avg. Ct	ΔCt	ΔΔCt	2^-ΔΔCt
C01	26.08	26.17	26.16	26.1367		C01	30.49	30.48	30.57	30.5133	4.37667	1.31262	0.402589		1.24451
C02	23.66	23.68	23.8	23.7133		C02	27.71	27.68	27.45	27.6133	3.9	0.835952	0.560213
C03	23.78	24.48	24.41	24.2233		C03	27.23	26.3	26.11	26.5467	2.32333	-0.740714	1.671
C04	24.47	24.34	24.09	24.3		C04	27.62	27.55	27.47	27.5467	3.24667	0.182619	0.881102
C05	23.87	24	23.97	23.9467		C05	27.15	27.26	26.97	27.1267	3.18	0.115952	0.922773
C06	22.16	22.1	22.15	22.1367		C06	25.55	25.51	25.55	25.5367	3.4	0.335952	0.792261
C07	25.36	25.52	25.37	25.4167		C07	28.38	28.5	28.21	28.3633	2.94667	-0.117381	1.08476
C08	21.39	21.31	21.73	21.4767		C08	25.14	25.61	25.09	25.28	3.80333	0.739286	0.599036
C09	22.9	22.74	22.78	22.8067		C09	25.76	25.69	25.48	25.6433	2.83667	-0.227381	1.17071
C10	22.33	22.37	21.77	22.1567		C10	24.91	24.69	24.73	24.7767	2.62	-0.444048	1.36042
C11	22.59	22.45	22.16	22.4		C11	26.6	26.14	26.03	26.2567	3.85667	0.792619	0.577295
C12	22.45	22.59		22.52		C12	26.23	26.42	26.47	26.3733	3.85333	0.789286	0.578631
C13	24.08	23.81	23.71	23.8667		C13	27.29	27.16	27.18	27.21	3.34333	0.279286	0.823999
C14	22.38	22.3	22.28	22.32		C14	25.52	25.46	25.44	25.4733	3.15333	0.0892857	0.939988
C15	27.86	27.78	27.8	27.8133		C15	29.94	29.9	29.78	29.8733	2.06	-1.00405	2.00562
C16	21.4	21.44	21.45	21.43		C16	25.54	25.38	25.42	25.4467	4.01667	0.952619	0.516694
C17	25.27	25.17	25.1	25.18		C17	28.65	28.4	28.75	28.6	3.42	0.355952	0.781354
C18	27.91	27.59	27.2	27.5667		C18	29.42	29.21	29.25	29.2933	1.72667	-1.33738	2.52692
C19	21.9	21.83	21.82	21.85		C19	25.35	25.24	24.93	25.1733	3.32333	0.259286	0.835501
C20	23.23	23.28	22.99	23.1667		C20	25.76	25.64	25.63	25.6767	2.51	-0.554048	1.4682
C21	24.93	25.41	22.89	24.41		C21	25.02	25	27.56	25.86	1.45	-1.61405	3.06109
C22	25.39	23.95	23.98	24.44		C22	25.32	25.32	23.93	24.8567	0.416667	-2.64738	6.26529
C23	25.17	25.34	25.11	25.2067		C23	28.59	28.44	28.54	28.5233	3.31667	0.252619	0.839371
C24	23.65	23.4	23.24	23.43		C24	27.33	27.42	25.25	26.6667	3.23667	0.172619	0.887231
C25	25.57	25.44	25.87	25.6267		C25	28.45	28.78	28.91	28.7133	3.08667	0.022619	0.984444
C26	24.3	24.18	24.14	24.2067		C26	28.01	27.06	27.1	27.39	3.18333	0.119286	0.920643
C27	23.74	23.77	23.78	23.7633		C27	27.52	26.9	27.09	27.17	3.40667	0.342619	0.788608
C28	23.8	23.76	23.83	23.7967		C28	27.17	28.11	27.51	27.5967	3.8	0.735952	0.600422
	Housekeeping gene						Gene of Interest (TJP2)
Patients	Ct1	Ct2	Ct3	Avg. Ct		Patients	Ct1	Ct2	Ct3	Avg. Ct	ΔCt	ΔΔCt	2^-ΔΔCt
P01	26.08	26.17	26.16	26.1367		P01	30.2	30.09	29.95	30.08	3.94333	0.879286	0.543637		1.00155
P02	24.55	24.43	24.48	24.4867		P02	28.56	28.3	28.25	28.37	3.88333	0.819286	0.566722
P03	25.17	25.33	24.61	25.0367		P03	27.88	28.68	28.11	28.2233	3.18667	0.122619	0.918519
P04	22.61	22.22	21.69	22.1733		P04	25.52	25.28	25.26	25.3533	3.18	0.115952	0.922773
P05	22.4	22.76	23.26	22.8067		P05	27.44	27.7	27.16	27.4333	4.62667	1.56262	0.338536
P06	23.89	24.06	24.11	24.02		P06	28.47	28.83	28.87	28.7233	4.70333	1.63929	0.321015
P07	24.27	24.17	24.39	24.2767		P07	28.73	28.38	27.7	28.27	3.99333	0.929286	0.525118
P08	21.81	21.89	22.21	21.97		P08	25	25.07	24.94	25.0033	3.03333	-0.0307143	1.02152
P09	25.35	25.3	25.33	25.3267		P09	29.2	29.24	29.67	29.37	4.04333	0.979286	0.507231
P10	24.58	25.36	26.6	25.5133		P10	28.68	27.52	27.67	27.9567	2.44333	-0.620714	1.53764
P11	24.91	24.83	24.89	24.8767		P11	27.56	27.35	27.32	27.41	2.53333	-0.530714	1.44464
P12	24.5	24.45	24.53	24.4933		P12	28.78	28.4	28.37	28.5167	4.02333	0.959286	0.514311
P13	25.16	24.96	24.65	24.9233		P13	27.94	28.32	27.82	28.0267	3.10333	0.0392857	0.973137
P14	24.91	24.98	25.07	24.9867		P14	28.25	28.01	28.33	28.1967	3.21	0.145952	0.903783
P15	24.49	23.12	24.05	23.8867		P15	26.24	26.21	25.84	26.0967	2.21	-0.854048	1.80757
P16	22.96	22.9	23.01	22.9567		P16	27.15	27.55	26.94	27.2133	4.25667	1.19262	0.437508
P17	22.78	22.99	22.87	22.88		P17	26.29	26.13	25.93	26.1167	3.23667	0.172619	0.887231
P18	24.86	24.95	24.76	24.8567		P18	28.48	28.53	28.55	28.52	3.66333	0.599286	0.660081
P19	26.37	26.9	26.12	26.4633		P19	30.4	30.44	29.84	30.2267	3.76333	0.699286	0.615877
P20	25.89	25.7	25.51	25.7		P20	28.22	28.61	28.51	28.4467	2.74667	-0.317381	1.24607
P21	26.85	22.38	22.15	23.7933		P21	26.59	26.16	26.19	26.3133	2.52	-0.544048	1.45806
P22	21.6	21.08	21.21	21.2967		P22	24.66	24.68	24.44	24.5933	3.29667	0.232619	0.851088
P23	26.45	26.49	26.4	26.4467		P23	29.12	29.01	28.69	28.94	2.49333	-0.570714	1.48526
P24	23.43	23.62	23.59	23.5467		P24	25.75	25.7	25.56	25.67	2.12333	-0.940714	1.91948
P25	21.98	21.75	21.83	21.8533		P25	24.72	24.56	24.28	24.52	2.66667	-0.397381	1.31711
P26	26.22	26.23	25.84	26.0967		P26	28.27	28.45	28.45	28.39	2.29333	-0.770714	1.70611
P27	26.14	25.93	25.86	25.9767		P27	28.45	28.45	29	28.6333	2.65667	-0.407381	1.32628
P28	28.12	28.07	27.85	28.0133		P28	31.01	30.59	30.54	30.7133	2.7	-0.364048	1.28703
										Avg. ΔCt	3.06405

## Sheet: ZO-3
	Housekeeping gene						Gene of Interest (TJP3)
Healthy Control	Ct1	Ct2	Ct3	Avg. Ct		Healthy Control	Ct1	Ct2	Ct3	Avg. Ct	ΔCt	ΔΔCt	2^-ΔΔCt
C01	26.08	26.17	26.16	26.1367		C01	28.35	28.43	28.57	28.45	2.31333	0.351071	0.784002		1.24614
C02	23.66	23.68	23.8	23.7133		C02	26.49	26.67	26.69	26.6167	2.90333	0.941071	0.520846
C03	23.78	24.48	24.41	24.2233		C03	26.72	26.71	26.6	26.6767	2.45333	0.491071	0.711497
C04	24.47	24.34	24.09	24.3		C04	26.33	26.58	26.43	26.4467	2.14667	0.184405	0.880012
C05	23.87	24	23.97	23.9467		C05	26.23	25.89	26.03	26.05	2.10333	0.141071	0.906845
C06	22.16	22.1	22.15	22.1367		C06	24.77	24.57	24.72	24.6867	2.55	0.587738	0.665385
C07	25.36	25.52	25.37	25.4167		C07	27.47	27.28	27.21	27.32	1.90333	-0.0589286	1.04169
C08	21.39	21.31	21.73	21.4767		C08	24.33	24.08	24.35	24.2533	2.77667	0.814405	0.568643
C09	22.9	22.74	22.78	22.8067		C09	24.56	23.87	23.69	24.04	1.23333	-0.728929	1.65741
C10	22.33	22.37	21.77	22.1567		C10	24.61	24.64	24.41	24.5533	2.39667	0.434405	0.739999
C11	22.59	22.45	22.16	22.4		C11	25.03	24.76	24.82	24.87	2.47	0.507738	0.703324
C12	22.45	22.59		22.52		C12	25.54	25.41	25.24	25.3967	2.87667	0.914405	0.530563
C13	24.08	23.81	23.71	23.8667		C13	25.9	25.8	25.71	25.8033	1.93667	-0.0255952	1.0179
C14	22.38	22.3	22.28	22.32		C14	25.11	25.06	24.92	25.03	2.71	0.747738	0.595537
C15	27.86	27.78	27.8	27.8133		C15	28.36	28.37	28.5	28.41	0.596667	-1.3656	2.57683
C16	21.4	21.44	21.45	21.43		C16	24.26	24.39	24.34	24.33	2.9	0.937738	0.522051
C17	25.27	25.17	25.1	25.18		C17	27.64	27.65	27.28	27.5233	2.34333	0.381071	0.767867
C18	27.91	27.59	27.2	27.5667		C18	27.73	27.83	27.77	27.7767	0.21	-1.75226	3.36886
C19	21.9	21.83	21.82	21.85		C19	24.68	24.24	24.17	24.3633	2.51333	0.551071	0.682513
C20	23.23	23.28	22.99	23.1667		C20	25.69	25.44	25.41	25.5133	2.34667	0.384405	0.766095
C21	24.93	25.41	22.89	24.41		C21	24.42	24.44	24.39	24.4167	0.00666667	-1.9556	3.87876
C22	25.39	23.95	23.98	24.44		C22	24.43	24.51	24.44	24.46	0.02	-1.94226	3.84308
C23	25.17	25.34	25.11	25.2067		C23	26.55	26.77	26.91	26.7433	1.53667	-0.425595	1.34313
C24	23.65	23.4	23.24	23.43		C24	26.63	26.46	26.38	26.49	3.06	1.09774	0.467248
C25	25.57	25.44	25.87	25.6267		C25	26.66	26.82	26.53	26.67	1.04333	-0.918929	1.89071
C26	24.3	24.18	24.14	24.2067		C26	25.83	24.93	25.83	25.53	1.32333	-0.638929	1.55717
C27	23.74	23.77	23.78	23.7633		C27	26.48	26.5	26.36	26.4467	2.68333	0.721071	0.606647
C28	23.8	23.76	23.83	23.7967		C28	25.3	25.36	25.49	25.3833	1.58667	-0.375595	1.29737
	Housekeeping gene						Gene of Interest (TJP3)
Patients	Ct1	Ct2	Ct3	Avg. Ct		Patients	Ct1	Ct2	Ct3	Avg. Ct	ΔCt	ΔΔCt	2^-ΔΔCt
P01	26.08	26.17	26.16	26.1367		P01	28.02	27.48	27.65	27.7167	1.58	-0.382262	1.30338		0.86365
P02	24.55	24.43	24.48	24.4867		P02	27.19	27.22	27.21	27.2067	2.72	0.757738	0.591423
P03	25.17	25.33	24.61	25.0367		P03	27.55	27.55	27.39	27.4967	2.46	0.497738	0.708216
P04	22.61	22.22	21.69	22.1733		P04	24.99	24.82	24.91	24.9067	2.73333	0.771071	0.585982
P05	22.4	22.76	23.26	22.8067		P05	26.99	26.83	26.23	26.6833	3.87667	1.9144	0.265281
P06	23.89	24.06	24.11	24.02		P06	28.05	28.24	28.15	28.1467	4.12667	2.1644	0.223074
P07	24.27	24.17	24.39	24.2767		P07	27.22	26.75	26.7	26.89	2.61333	0.651071	0.636807
P08	21.81	21.89	22.21	21.97		P08	24.5	24.45	24.49	24.48	2.51	0.547738	0.684092
P09	25.35	25.3	25.33	25.3267		P09	27.77	27.74	27.57	27.6933	2.36667	0.404405	0.755548
P10	24.58	25.36	26.6	25.5133		P10	27.42	27.21	27.16	27.2633	1.75	-0.212262	1.1585
P11	24.91	24.83	24.89	24.8767		P11	38.39	33.03	27.06	32.8267	7.95	5.98774	0.0157584
P12	24.5	24.45	24.53	24.4933		P12	26.81	26.77	26.84	26.8067	2.31333	0.351071	0.784002
P13	25.16	24.96	24.65	24.9233		P13	27.01	27.16	27.03	27.0667	2.14333	0.181071	0.882048
P14	24.91	24.98	25.07	24.9867		P14	28.09	27.64	27.75	27.8267	2.84	0.877738	0.54422
P15	24.49	23.12	24.05	23.8867		P15	25.25	25.33	25.41	25.33	1.44333	-0.518929	1.43289
P16	22.96	22.9	23.01	22.9567		P16	25.69	26.03	25.7	25.8067	2.85	0.887738	0.540461
P17	22.78	22.99	22.87	22.88		P17	25.4	25.14	25.5	25.3467	2.46667	0.504405	0.704951
P18	24.86	24.95	24.76	24.8567		P18	27.29	27.47	27.42	27.3933	2.53667	0.574405	0.671563
P19	26.37	26.9	26.12	26.4633		P19	29.32	29.25	29.29	29.2867	2.82333	0.861071	0.550544
P20	25.89	25.7	25.51	25.7		P20	27.38	27.25	27.37	27.3333	1.63333	-0.328929	1.25608
P21	26.85	22.38	22.15	23.7933		P21	26.05	25.66	25.59	25.7667	1.97333	0.0110714	0.992355
P22	21.6	21.08	21.21	21.2967		P22	23.95	23.63	23.46	23.68	2.38333	0.421071	0.74687
P23	26.45	26.49	26.4	26.4467		P23	27.99	28.43	28.05	28.1567	1.71	-0.252262	1.19107
P24	23.43	23.62	23.59	23.5467		P24	25.04	25.06	24.93	25.01	1.46333	-0.498929	1.41316
P25	21.98	21.75	21.83	21.8533		P25	23.98	23.73	23.68	23.7967	1.94333	-0.0189286	1.01321
P26	26.22	26.23	25.84	26.0967		P26	27.72	27.64	27.79	27.7167	1.62	-0.342262	1.26774
P27	26.14	25.93	25.86	25.9767		P27	27.32	26.92	26.93	27.0567	1.08	-0.882262	1.84326
P28	28.12	28.07	27.85	28.0133		P28	29.57	29.43	29.41	29.47	1.45667	-0.505595	1.41971
										Avg. ΔCt	1.96226

## Sheet: HDAC1
	Housekeeping gene						Gene of Interest (HDAC1)
Healthy Control	Ct1	Ct2	Ct3	Avg. Ct		Healthy Control	Ct1	Ct2	Ct3	Avg. Ct	ΔCt	ΔΔCt	2^-ΔΔCt
C01	26.08	26.17	26.16	26.1367		C01	30.39	30.17	30.37	30.31	4.17333	0.616429	0.652284		1.1044
C02	23.66	23.68	23.8	23.7133		C02	27.89	27.66	27.7	27.75	4.03667	0.479762	0.717096
C03	23.78	24.48	24.41	24.2233		C03	27.92	27.75	27.76	27.81	3.58667	0.0297619	0.979582
C04	24.47	24.34	24.09	24.3		C04	27.92	28.02	27.98	27.9733	3.67333	0.116429	0.922468
C05	23.87	24	23.97	23.9467		C05	27.66	27.75	27.25	27.5533	3.60667	0.0497619	0.966096
C06	22.16	22.1	22.15	22.1367		C06	26.44	26.48	26.34	26.42	4.28333	0.726429	0.604398
C07	25.36	25.52	25.37	25.4167		C07	28.41	28.8	28.4	28.5367	3.12	-0.436905	1.3537
C08	21.39	21.31	21.73	21.4767		C08	25.09	25.11	24.98	25.06	3.58333	0.0264286	0.981848
C09	22.9	22.74	22.78	22.8067		C09	25.93	26.05	25.66	25.88	3.07333	-0.483571	1.3982
C10	22.33	22.37	21.77	22.1567		C10	26.32	26.01	25.97	26.1	3.94333	0.386429	0.765021
C11	22.59	22.45	22.16	22.4		C11	26.14	26.22	26.22	26.1933	3.79333	0.236429	0.848844
C12	22.45	22.59		22.52		C12	26.52	26.46	26.25	26.41	3.89	0.333095	0.793832
C13	24.08	23.81	23.71	23.8667		C13	27.49	27.51	27.03	27.3433	3.47667	-0.0802381	1.05719
C14	22.38	22.3	22.28	22.32		C14	26.15	25.93	26	26.0267	3.70667	0.149762	0.901399
C15	27.86	27.78	27.8	27.8133		C15	30.7	30.88	30.21	30.5967	2.78333	-0.773571	1.7095
C16	21.4	21.44	21.45	21.43		C16	25.45	25.47	25.27	25.3967	3.96667	0.409762	0.752748
C17	25.27	25.17	25.1	25.18		C17	28.46	28.75	28.52	28.5767	3.39667	-0.160238	1.11747
C18	27.91	27.59	27.2	27.5667		C18	30.82	30.51	30.26	30.53	2.96333	-0.593571	1.50898
C19	21.9	21.83	21.82	21.85		C19	25.48	25.81	25.66	25.65	3.8	0.243095	0.844931
C20	23.23	23.28	22.99	23.1667		C20	27.23	26.96	26.7	26.9633	3.79667	0.239762	0.846885
C21	24.93	25.41	22.89	24.41		C21	26.49	26.73	27.12	26.78	2.37	-1.1869	2.27664
C22	25.39	23.95	23.98	24.44		C22	26.49	26.3	27.21	26.6667	2.22667	-1.33024	2.51444
C23	25.17	25.34	25.11	25.2067		C23	29.8	31.48	31.8	31.0267	5.82	2.2631	0.208325
C24	23.65	23.4	23.24	23.43		C24	27.64	27.57	27.09	27.4333	4.00333	0.446429	0.733857
C25	25.57	25.44	25.87	25.6267		C25	29.01	28.88	28.16	28.6833	3.05667	-0.500238	1.41445
C26	24.3	24.18	24.14	24.2067		C26	27.42	27.63	27.11	27.3867	3.18	-0.376905	1.29855
C27	23.74	23.77	23.78	23.7633		C27	27.39	27.45	26.98	27.2733	3.51	-0.0469048	1.03305
C28	23.8	23.76	23.83	23.7967		C28	26.66	26.67	26.38	26.57	2.77333	-0.783571	1.72139
	Housekeeping gene						Gene of Interest (HDAC1)
Patients	Ct1	Ct2	Ct3	Avg. Ct		Patients	Ct1	Ct2	Ct3	Avg. Ct	ΔCt	ΔΔCt	2^-ΔΔCt
P01	26.08	26.17	26.16	26.1367		P01	28.6	28.95	29.2	28.9167	2.78	-0.776905	1.71345		1.21327
P02	24.55	24.43	24.48	24.4867		P02	28.05	27.87	27.73	27.8833	3.39667	-0.160238	1.11747
P03	25.17	25.33	24.61	25.0367		P03	29.01	28.22	29.41	28.88	3.84333	0.286429	0.819929
P04	22.61	22.22	21.69	22.1733		P04	25.82	25.69	25.61	25.7067	3.53333	-0.0235714	1.01647
P05	22.4	22.76	23.26	22.8067		P05	28.42	27.6	27.71	27.91	5.10333	1.54643	0.342357
P06	23.89	24.06	24.11	24.02		P06	29.71	29.31	29.36	29.46	5.44	1.8831	0.271101
P07	24.27	24.17	24.39	24.2767		P07	27.97	27.92	28.12	28.0033	3.72667	0.169762	0.888989
P08	21.81	21.89	22.21	21.97		P08	25.69	25.63	25.77	25.6967	3.72667	0.169762	0.888989
P09	25.35	25.3	25.33	25.3267		P09	30.01	29.75	29.48	29.7467	4.42	0.863095	0.549772
P10	24.58	25.36	26.6	25.5133		P10	27.39	27.68	28.25	27.7733	2.26	-1.2969	2.45701
P11	24.91	24.83	24.89	24.8767		P11	29.76	29.78	28.28	29.2733	4.39667	0.839762	0.558736
P12	24.5	24.45	24.53	24.4933		P12	28.37	28.49	26.76	27.8733	3.38	-0.176905	1.13046
P13	25.16	24.96	24.65	24.9233		P13	28.24	28.16	28.4	28.2667	3.34333	-0.213571	1.15956
P14	24.91	24.98	25.07	24.9867		P14	28.36	28.64	28.69	28.5633	3.57667	0.0197619	0.986395
P15	24.49	23.12	24.05	23.8867		P15	25.53	25.78	25.8	25.7033	1.81667	-1.74024	3.3409
P16	22.96	22.9	23.01	22.9567		P16	27.53	27.59	26.85	27.3233	4.36667	0.809762	0.570476
P17	22.78	22.99	22.87	22.88		P17	26.66	26.56	26.62	26.6133	3.73333	0.176429	0.884891
P18	24.86	24.95	24.76	24.8567		P18	29.68	29.36	29.38	29.4733	4.61667	1.05976	0.479711
P19	26.37	26.9	26.12	26.4633		P19	30.64	31.08	31.15	30.9567	4.49333	0.936429	0.522525
P20	25.89	25.7	25.51	25.7		P20	28.88	28.96	28.86	28.9	3.2	-0.356905	1.28068
P21	26.85	22.38	22.15	23.7933		P21	27.51	26.08	25.42	26.3367	2.54333	-1.01357	2.0189
P22	21.6	21.08	21.21	21.2967		P22	24.44	24.39	24.1	24.31	3.01333	-0.543571	1.45758
P23	26.45	26.49	26.4	26.4467		P23	28.98	28.7	28.64	28.7733	2.32667	-1.23024	2.34606
P24	23.43	23.62	23.59	23.5467		P24	26.19	26.16	25.81	26.0533	2.50667	-1.05024	2.07087
P25	21.98	21.75	21.83	21.8533		P25	25.58	25.71	25.36	25.55	3.69667	0.139762	0.907669
P26	26.22	26.23	25.84	26.0967		P26	29.74	29.74	29.42	29.6333	3.53667	-0.0202381	1.01413
P27	26.14	25.93	25.86	25.9767		P27	29.51	28.46	28.07	28.68	2.70333	-0.853571	1.80697
P28	28.12	28.07	27.85	28.0133		P28	30.86	30.79	31.7	31.1167	3.10333	-0.453571	1.36943
										Avg. ΔCt	3.5569

## Sheet: HDAC2
	Housekeeping gene						Gene of Interest (HDAC2)
Healthy Control	Ct1	Ct2	Ct3	Avg. Ct		Healthy Control	Ct1	Ct2	Ct3	Avg. Ct	ΔCt	ΔΔCt	2^-ΔΔCt
C01	26.08	26.17	26.16	26.1367		C01	29.62	30.66	30.69	30.3233	4.18667	1.00929	0.496792		1.20619
C02	23.66	23.68	23.8	23.7133		C02	26.91	26.9	26.77	26.86	3.14667	-0.0307143	1.02152
C03	23.78	24.48	24.41	24.2233		C03	26.7	26.55	26.59	26.6133	2.39	-0.787381	1.72594
C04	24.47	24.34	24.09	24.3		C04	28.8	27.31	26.53	27.5467	3.24667	0.0692857	0.95311
C05	23.87	24	23.97	23.9467		C05	27.73	27.39	27	27.3733	3.42667	0.249286	0.841313
C06	22.16	22.1	22.15	22.1367		C06	25.55	25.48	25.53	25.52	3.38333	0.205952	0.866966
C07	25.36	25.52	25.37	25.4167		C07	28.34	28.02	27.96	28.1067	2.69	-0.487381	1.4019
C08	21.39	21.31	21.73	21.4767		C08	25.59	25.41	25.07	25.3567	3.88	0.702619	0.614456
C09	22.9	22.74	22.78	22.8067		C09	26.03	25.46	25	25.4967	2.69	-0.487381	1.4019
C10	22.33	22.37	21.77	22.1567		C10	25.84	25.56	25.43	25.61	3.45333	0.275952	0.825905
C11	22.59	22.45	22.16	22.4		C11	25.55	25.34	25.3	25.3967	2.99667	-0.180714	1.13344
C12	22.45	22.59		22.52		C12	26.33	25.97	25.8	26.0333	3.51333	0.335952	0.792261
C13	24.08	23.81	23.71	23.8667		C13	27.59	26.84	26.41	26.9467	3.08	-0.097381	1.06983
C14	22.38	22.3	22.28	22.32		C14	26.41	26.56	26.43	26.4667	4.14667	0.969286	0.510759
C15	27.86	27.78	27.8	27.8133		C15	29.61	29.58	29.39	29.5267	1.71333	-1.46405	2.75881
C16	21.4	21.44	21.45	21.43		C16	25.12	25.57	25.3	25.33	3.9	0.722619	0.605996
C17	25.27	25.17	25.1	25.18		C17		28.21	28.29	28.25	3.07	-0.107381	1.07727
C18	27.91	27.59	27.2	27.5667		C18	29.61	29.21	29	29.2733	1.70667	-1.47071	2.77159
C19	21.9	21.83	21.82	21.85		C19	25.43	25.19	25.32	25.3133	3.46333	0.285952	0.8202
C20	23.23	23.28	22.99	23.1667		C20	26.45	26.57	26.46	26.4933	3.32667	0.149286	0.901697
C21	24.93	25.41	22.89	24.41		C21	26.19	26.4	26.41	26.3333	1.92333	-1.25405	2.3851
C22	25.39	23.95	23.98	24.44		C22	25.72	25.32	25.71	25.5833	1.14333	-2.03405	4.09552
C23	25.17	25.34	25.11	25.2067		C23	27.66	30.34	28.83	28.9433	3.73667	0.559286	0.678638
C24	23.65	23.4	23.24	23.43		C24	27.28	26.84	26.53	26.8833	3.45333	0.275952	0.825905
C25	25.57	25.44	25.87	25.6267		C25	27.82	28.32	38.08	31.4067	5.78	2.60262	0.164639
C26	24.3	24.18	24.14	24.2067		C26	27.18	27.42	27.74	27.4467	3.24	0.062619	0.957524
C27	23.74	23.77	23.78	23.7633		C27	27.25	27.11	26.98	27.1133	3.35	0.172619	0.887231
C28	23.8	23.76	23.83	23.7967		C28	26.79	26.66	26.73	26.7267	2.93	-0.247381	1.18705
	Housekeeping gene						Gene of Interest (HDAC2)
Patients	Ct1	Ct2	Ct3	Avg. Ct		Patients	Ct1	Ct2	Ct3	Avg. Ct	ΔCt	ΔΔCt	2^-ΔΔCt
P01	26.08	26.17	26.16	26.1367		P01	29.25	29.04	28.38	28.89	2.75333	-0.424048	1.34169		1.13564
P02	24.55	24.43	24.48	24.4867		P02	27.27	26.98	26.99	27.08	2.59333	-0.584048	1.49905
P03	25.17	25.33	24.61	25.0367		P03	27.97	28.07	28.41	28.15	3.11333	-0.0640476	1.04539
P04	22.61	22.22	21.69	22.1733		P04	29.55	26.73	26.71	27.6633	5.49	2.31262	0.201295
P05	22.4	22.76	23.26	22.8067		P05	27.15	27.02	27.09	27.0867	4.28	1.10262	0.46567
P06	23.89	24.06	24.11	24.02		P06	28.86	29.18	28.94	28.9933	4.97333	1.79595	0.287981
P07	24.27	24.17	24.39	24.2767		P07	27.87	27.72	27.6	27.73	3.45333	0.275952	0.825905
P08	21.81	21.89	22.21	21.97		P08	27.16	26.82	26.29	26.7567	4.78667	1.60929	0.327761
P09	25.35	25.3	25.33	25.3267		P09	28.57	28.49	28.62	28.56	3.23333	0.0559524	0.961959
P10	24.58	25.36	26.6	25.5133		P10	28.01	27.9	27.94	27.95	2.43667	-0.740714	1.671
P11	24.91	24.83	24.89	24.8767		P11	29.87	29.34	27.91	29.04	4.16333	0.985952	0.504892
P12	24.5	24.45	24.53	24.4933		P12	28.43	28.35	28.19	28.3233	3.83	0.652619	0.636124
P13	25.16	24.96	24.65	24.9233		P13	28.33	28.73	28.24	28.4333	3.51	0.332619	0.794094
P14	24.91	24.98	25.07	24.9867		P14	28.3	28.56	28.49	28.45	3.46333	0.285952	0.8202
P15	24.49	23.12	24.05	23.8867		P15	29.32	29.03	27.38	28.5767	4.69	1.51262	0.350474
P16	22.96	22.9	23.01	22.9567		P16	27.04	27.08	27.73	27.2833	4.32667	1.14929	0.450848
P17	22.78	22.99	22.87	22.88		P17	27.28	27.22	27.01	27.17	4.29	1.11262	0.462454
P18	24.86	24.95	24.76	24.8567		P18	26.85	26.87	26.83	26.85	1.99333	-1.18405	2.27213
P19	26.37	26.9	26.12	26.4633		P19	28.71	28.69	29.16	28.8533	2.39	-0.787381	1.72594
P20	25.89	25.7	25.51	25.7		P20	27.39	27.24	27.31	27.3133	1.61333	-1.56405	2.95682
P21	26.85	22.38	22.15	23.7933		P21	27.07	27.11	26.58	26.92	3.12667	-0.0507143	1.03578
P22	21.6	21.08	21.21	21.2967		P22	24.63	24.26	24.11	24.3333	3.03667	-0.140714	1.10245
P23	26.45	26.49	26.4	26.4467		P23	28.15	28.11	27.97	28.0767	1.63	-1.54738	2.92286
P24	23.43	23.62	23.59	23.5467		P24	26.01	25.96	25.97	25.98	2.43333	-0.744048	1.67487
P25	21.98	21.75	21.83	21.8533		P25	25.85	25.86	25.84	25.85	3.99667	0.819286	0.566722
P26	26.22	26.23	25.84	26.0967		P26	28.53	28.58	28.48	28.53	2.43333	-0.744048	1.67487
P27	26.14	25.93	25.86	25.9767		P27	28.8	28.48	28.85	28.71	2.73333	-0.444048	1.36042
P28	28.12	28.07	27.85	28.0133		P28	30.4	30.06	30.43	30.2967	2.28333	-0.894048	1.85838
										Avg. ΔCt	3.17738
